# Supplementary material for: Effect of Vitamin K on Bone Mineral Density and Fracture Risk in Adults: Systematic Review and Meta-Analysis
Source: Biomedicines. 2022 May 1;10(5):1048. doi: 10.3390/biomedicines10051048 (PMC9138595; doi:10.3390/biomedicines10051048)
Supplement: Supplementary file 1 [file biomedicines-10-01048-s001.zip]

Archive with 1 entries (1 files):
- biomedicines-1627324-supplementary.pdf
